# Supplementary material for: Does Sex-Selective Predation Stabilize or Destabilize Predator-Prey Dynamics?
Source: PLoS One. 2008 Jul 16;3(7):e2687. doi: 10.1371/journal.pone.0002687 (PMC2444021; doi:10.1371/journal.pone.0002687)
Supplement: Table S1 — Table summarizing all published quantitative data on sex-selective predation. (0.07 MB XLS) [file pone.0002687.s001.xls]

## Sheet: Data
Reference	Prey	Prey Group	Predator	Predator Group	Λ estimate	m0	f0	m eaten	f eaten	Prey sex ratio	Prey sex ratio (method)	Test on bias	P-value	Remarks
Howard (1981)	Rana catesbeiana	amphibian	Chelydra serpentina	reptile	11.0458	153	130	13	1	0.459364	census	male	0.0009	pooled data over four years
Lode et al. (2004)	Rana dalmatina	amphibian	Mustela putorius	mammal	2.80442	1	0.552795	208	41	0.356	census	male	0
Johnson and Proctor (1991)	Panonychus ulmi	arachnidan	Typhlodromus occidentalis	arachnidan	NA	1	3.4	NA	NA	0.772727	sex ratio without predators	(male)		consumed prey numbers or sex ratios unavailable; f0 and m0 calculated from mean sex ratios (= averaged over all observation dates)
Götmark et al. (1997)	Fringilla coelebs	bird	Accipiter nisus	bird	0.331825	1	0.769231	44	102	0.434783	average from 2 other populations	female	0	prey remains at plucking sites near predator nests; pooled data over four years; prey sex ratio in this population "probably male biased"
Moller and Nielsen (1997)	Hirundo rustica	bird	Accipiter nisus	bird	2.50964	778	781	30	12	0.500962	census	male	0.0038	prey remains at plucking sites near predator nests
Post and Götmark (2006)	Turdus merula	bird	Accipiter nisus	bird	0.598404	94	75	42	56	0.443787	census	female	0.0837	prey remains at plucking sites near predator nests; pooled census data from March 15 and 30, 1999
Maly (1970)	Diaptomus shoshone	crustacean	Ambystoma nigrinum (tadpoles)	amphibian	0.73	NA	NA	NA	NA	NA	experiment; 40-70% male prey	(female)		Λ based on estimated feeding rates; "significant deviation from equal preferences" according to authors
Koga et al. (2001)	Uca beebei	crustacean	Quiscalus mexicanus	bird	8.5	1	1	85	10	0.5	census***	male	0	*** = sex ratio in census (two different methods) not significantly different from 1:1
Reid et al. (1996)	Euphausia superba	crustacean	Diomedea chrysostoma	bird	0.469799	1	1	70	149	0.5	assumed 1:1 (conservative)***	female	0	regurgitated/lavaged samples; ***census (1594 females and 1731 males, net trawls) slightly in favour of males
Reid et al. (1996)	Euphausia superba	crustacean	Diomedea melanophris	bird	0.266187	1	1	74	278	0.5	assumed 1:1 (conservative)***	female	0	ditto
Reid et al. (1996)	Euphausia superba	crustacean	Procellaria aequinoctialis	bird	0.518519	1	1	28	54	0.5	assumed 1:1 (conservative)***	female	0.0078	ditto
Reid et al. (1996)	Euphausia superba	crustacean	Pachyptila desolata	bird	0.529412	1	1	9	17	0.5	assumed 1:1 (conservative)***	female	0.1206	ditto
Reid et al. (1996)	Euphausia superba	crustacean	Pygoscelis papua	bird	0.241285	1	1	616	2553	0.5	assumed 1:1 (conservative)***	female	0	ditto
Reid et al. (1996)	Euphausia superba	crustacean	Eudyptes chrysolophus	bird	0.372167	1	1	706	1897	0.5	assumed 1:1 (conservative)***	female	0	ditto
Hairston et al. (1983)	Diaptomus sanguineus	crustacean	Lepomis sp.	fish	0.489375	1	0.87	0.36	0.64	0.465241	average	(female)		data based on the ratio of average male and female daily mortality rates (consumed prey numbers unavailable)
Maly (1970)	Diaptomus oregonensis	crustacean	Lebistes reticulatus	fish	2	NA	NA	NA	NA	NA	experiment; 45-55% male prey	(male)		average Λ based on estimated feeding rates of male, female and juvenile fish; "significant deviation from equal preferences" according to authors
Nakagami et al. (2000)	Halectinosoma sp.	crustacean	Pleuronectes yokohamae (juveniles)	fish	2.61111	1	1	47	18	0.5	assumed 1:1	male	0.0002	stomach contents analysis (Nanaehama Beach, excluding juveniles, consumed prey from 20 fish stomachs)
Nakagami et al. (2000)	Harpacticus sp.	crustacean	Pleuronectes yokohamae (juveniles)	fish	4.04396	1	1	368	91	0.5	census ?	male	0	stomach contents analysis (Iwabe Port, pooled 1996+1997 data, excluding juveniles, consumed prey from 30 fish stomachs); "no significant difference in sex ratio on the bottom sediment"
Schlacher and Wooldridge (1996)	Grandidierella lignorum	crustacean	Lithognathus lithognathus (juveniles)	fish	1.78261	1	1.44928	0.55157	0.44843	0.591716	census	(male)		stomach contents analysis; mean values from paper (consumed prey numbers not available); "significant preference for males" according to authors
Svensson (1997b)	Eudiaptomus gracilis	crustacean	Rutilus rutilus (juveniles)	fish	0.592667	1	1.27	21	45	0.559471	sex ratio without predators	female	0.029	sex ratio estimate without predators more conservative than with them
Blais and Maly (1993)	Diaptomus leptopus	crustacean	Chaoborus mexicanus	insect	1.42222	420	420	64	45	0.5	experiment	male	0.042	predation rates computed in paper, significantly higher in male prey
Svensson (1997a)	Eudiaptomus gracilis	crustacean	Chaoborus sp.	insect	0.679487	10	10	53	78	0.5	lab experiment (n=10)	female	0.1142	average over non-gravid and gravid females experiment (each with 10 replicates)
Reid et al. (1996)	Euphausia superba	crustacean	Arctocephalus gazella	mammal	0.465438	1	1	101	217	0.5	assumed 1:1 (conservative)***	female	0	lavaged samples from adult female predators ; ***census (1594 females and 1731 males, net trawls) slightly in favour of males
Garcia et al. (1998)	Girardinichthys multiradiatus	fish	Thamnophilus melanogaster + T. eques	reptile	2.33335	876	1429	113	79	0.619957	census	male	0	census = seine hauls; prey data = stomach analyses (reliably sexed adults)
Britton and Moser (1982)	Gambusia affinis	fish	herons (4 spp.)	bird	0.552795	1	1	0.356	0.644	0.5	no predators	(female)		fractions in diet = averages over two days and two calculation methods
Trexler et al. (1994)	Poecilia latipinna	fish	Egretta thula	bird	NA	1	3 or 0.33	NA	NA	0.25 or 0.75	field experiments	(female)		consumed prey numbers unavailable; preferences based on Manly-Chesson selectivity indices (significant preference for females when rare; indiscriminate choice when females common)
Quinn and Kinnison (1999)	Oncorhynchus nerka	fish	Ursus arctos	mammal	1.60016	1	1	2021	1263	0.5	census***	male	0	*** = sex ratio in census (3620 females, 2990 males) not significantly different from the more conservative assumption of 1:1
Gwynne (1987)	Cicadetta quadricincta	insect	web-building arachnidans	arachnidan	5.54545	1	1	61	11	0.5	census***	male	0	*** = sex ratio in census (23 females, 15 males) not significantly different from 1:1
Gwynne and Bussière (2002)	Rhamphomyia longicauda	insect	arachnidans	arachnidan	0.142857	1	1	2	14	0.5	census	female	0.002	daytime census in swarm; temporary female bias in each early evening sample
Moore (1987)	Euphydryas editha	insect	web-building arachnidans	arachnidan	2.07317	1	0.609756	17	5	0.378788	census***	male	0.008	survey of new prey in 100 experimental webs (50 webs with E. editha, 50 webs without); *** = sex ratio bases on data in Ehrlich et al. (1984), Moore (1987) assumes 1:1 sex ratio
Polis et al. (1998)	Gonopus tibialis	insect	Gandanameno echinatus	arachnidan	2.59091	1	1	57	22	0.5	census***	male	0	*** = based on analogy with P. globosa and O. plana
Polis et al. (1998)	Gonopus tibialis	insect	Latrodectus cinctus	arachnidan	4	1	1	4	1	0.5	census***	male	0.188	ditto
Polis et al. (1998)	Onymacris plana	insect	Leucorchestris arenicola	arachnidan	7	1	1	7	1	0.5	census***	male	0.035	*** = sex ratio in census not significantly different from 1:1
Polis et al. (1998)	Onymacris rugatipennis	insect	Gandanameno echinatus	arachnidan	0.5	1	1	3	6	0.5	census***	female	0.254	*** = based on analogy with P. globosa and O. plana
Polis et al. (1998)	Onymacris rugatipennis	insect	Leucorchestris arenicola	arachnidan	9	1	1	9	1	0.5	census***	male	0.011	ditto
Polis et al. (1998)	Physadesmia globosa	insect	Gandanameno echinatus	arachnidan	5.39286	1	1	151	28	0.5	census***	male	0	*** = sex ratio in census not significantly different from 1:1
Polis et al. (1998)	Physadesmia globosa	insect	Latrodectus cinctus	arachnidan	3.18182	1	1	70	22	0.5	census***	male	0	ditto
Polis et al. (1998)	Physadesmia globosa	insect	Leucorchestris arenicola	arachnidan	10	1	1	10	1	0.5	census***	male	0.006	ditto
Polis et al. (1998)	Physosterna cribripes	insect	Gandanameno echinatus	arachnidan	1.475	1	1	59	40	0.5	census***	male	0.035	*** = based on analogy with P. globosa and O. plana
Polis et al. (1998)	Physosterna cribripes	insect	Latrodectus cinctus	arachnidan	4	1	1	8	2	0.5	census***	male	0.055	ditto
Rehfeldt (1992)	Calopteryx haemorrhoidalis	insect	orb-web spiders (mainly Larinioides folium)	arachnidan	2.47368	1	1	47	19	0.5	census***	male	0.0002	*** = sex ratio in census (1712 females, 1664 males) not significantly different from 1:1
Thornhill (1978)	Bittacus apicalis	insect	web-building arachnidans	arachnidan	2.25397	1	1	142	63	0.5	census ?	male	0
Thornhill (1978)	Bittacus strigosus	insect	web-building arachnidans	arachnidan	1.30435	1	1	30	23	0.5	census ?	male	0.205
Thornhill (1978)	Panorpa (8 spp., pooled)	insect	web-building arachnidans	arachnidan	1.82609	1	1	42	23	0.5	census ?	male	0.012
Yeargan (1988)	Lacinipolia renigera	insect	Mastophora hutchinsoni (female)	arachnidan	infinity	1	1	184	0	0.5	assumed 1:1	male	0	prey counts of 21 bolas spiders that became established for at least two nights after transfer to experimental trees
Yeargan (1988)	Nephelodes minians	insect	Mastophora hutchinsoni (female)	arachnidan	infinity	1	1	17	0	0.5	assumed 1:1	male	0	ditto
Yeargan (1988)	Parapediasia teterella	insect	Mastophora hutchinsoni (female)	arachnidan	infinity	1	1	17	0	0.5	assumed 1:1	male	0	ditto
Yeargan (1988)	Tetanolita mynesalis	insect	Mastophora hutchinsoni (female)	arachnidan	infinity	1	1	242	0	0.5	assumed 1:1	male	0	ditto
Karban (1983)	Magicicada cassini	insect	Passer domesticus	bird	0.835056	238	191	154	148	0.554779	total of three experiments	female		three experiments in aviary with 16 captive house sparrows; two of them with significant preference for females
Ohsaki (1995)	Danaidae	insect	birds	bird	0.633043	1	0.52	28	23	0.342105	census	female	0.067	"eaten" = butterflies with large wing damage; our estimate of Λ based on raw numbers (unlike Ohsaki (1995))
Ohsaki (1995)	Papilionidae	insect	birds	bird	0.65	1	0.23	65	23	0.186992	census	female	0.053	"eaten" = butterflies with large wing damage; our estimate of Λ based on raw numbers and not significant (unlike Ohsaki (1995))
Ohsaki (1995)	Pieridae	insect	birds	bird	0.661395	1	0.36	79	43	0.264706	census	female	0.02	"eaten" = butterflies with large wing damage; our estimate of Λ based on raw numbers (unlike Ohsaki (1995))
Burk (1982)	11 fly families	insect	O. uniglumis	insect	61.2857	1	1	429	7	0.5	assumed 1:1	male	0
Burk (1982)	14 fly families	insect	O. bipunctatus	insect	157.4	1	1	787	5	0.5	assumed 1:1	male	0
Burk (1982)	calyptrate flies	insect	Oxybelus laetus	insect	infinity	1	1	133	0	0.5	assumed 1:1	male	0
Burk (1982)	calyptrate flies	insect	O. packardii	insect	55	1	1	55	1	0.5	assumed 1:1	male	0
Burk (1982)	calyptrate flies	insect	O. sparideus	insect	5	1	1	80	16	0.5	assumed 1:1	male	0
Burk (1982)	Senotainia flies	insect	O.exclamans	insect	infinity	1	1	16	0	0.5	assumed 1:1	male	0
Burk (1982)	stratiomyid flies	insect	O. cressonii	insect	37	1	1	37	1	0.5	assumed 1:1	male	0
Burk (1982)	syrphid flies	insect	O. subcornatus	insect	infinity	1	1	568	0	0.5	assumed 1:1	male	0
Burk (1982)	therevid flies	insect	O. subulatus	insect	infinity	1	1	548	0	0.5	assumed 1:1	male	0
Gwynne and O'Neill (1980)	Philanthus, 4 spp.	insect	asilid robberflies	insect	8.5	1	1	17	2	0.5	assumed 1:1	male	0.0004
Hendrichs and Hendrichs (1998)	Ceratitis capitata	insect	Vespula germanica	insect	1.28205	1	1	50	39	0.5	outdoor experiment	male	0.145
Weseloh (1988)	Lymantria dispar (pupae)	insect	Calosoma sycophanta (larvae, instar I-III)	insect	0.418367	1	1	41	98	0.5	lab experiment	female	0	experiments with two pupae of each sex, eaten pupae replaced (replicates, Calosoma instar I: n=25, Calosoma instar II: n=16, Calosoma instar III: n=14)
Acharya (1995)	moths (4 families)	insect	Lasiurus borealis + L. cinereus	mammal	5.07692	1	1	264	52	0.5	assumed 1:1***	male	0	pooled data from 1992+1993; *** = 1:1 sex ratio assumed in Acharya (1995) following Dahlsten et al. (1992); sex ratio from light trap male biased (due to higher male flight activity)
Polis et al. (1998)	Gonopus tibialis	insect	Gerbillurus tytonis + G. paeba	mammal	3.19048	1	1	67	21	0.5	census***	male	0	*** = based on analogy with P. globosa and O. plana
Polis et al. (1998)	Onymacris plana	insect	Gerbillurus tytonis + G. paeba	mammal	2.02941	1	1	69	34	0.5	census***	male	0.0004	*** = sex ratio in census not significantly different from 1:1
Polis et al. (1998)	Onymacris rugatipennis	insect	Gerbillurus tytonis + G. paeba	mammal	1.75484	1	1	272	155	0.5	census***	male	0	*** = based on analogy with P. globosa and O. plana
Polis et al. (1998)	Physosterna cribripes	insect	Gerbillurus tytonis + G. paeba	mammal	1.3913	1	1	32	23	0.5	census***	male	0.14	ditto
Kittlein et al. (2001)	Ctenomys talarum	mammal	Asio flammeus	bird	4.05952	28	31	11	3	0.525424	census	male	0.019
Kittlein et al. (2001)	Ctenomys talarum	mammal	Athene cunicularia	bird	2.76786	28	31	15	6	0.525424	census	male	0.024
Koivunen et al. (1996)	Clethrionomys glareolus	mammal	Aegolius funereus	bird	0.834137	1	0.39	1587	742	0.280576	trapping census	female	0
Koivunen et al. (1996)	Microtus agrestis	mammal	Aegolius funereus	bird	1.6837	1	0.54	2326	746	0.350649	trapping census	male	0
Koivunen et al. (1996)	Microtus rossiaemeridionalis	mammal	Aegolius funereus	bird	1.43059	1	0.62	623	270	0.382716	trapping census	male	0
Norddahl and Korpimaki (1998)	Microtus agrestis + M. rossiaemeridionalis	mammal	avian predators	bird	2.97872	47	28	5	1	0.373333	radio-tracked individuals	male	0.2828
FitzGibbon (1990)	Gazella thomsoni	mammal	Acinonyx jubatus	mammal	2.30769	1	2.5	12	13	0.714286	census	male	0.0345
Norddahl and Korpimaki (1998)	Microtus agrestis + M. rossiaemeridionalis	mammal	mustelids	mammal	0.446809	47	28	9	12	0.373333	radio-tracked individuals	female	0.0481
Owen-Smith (1993)	Tragelaphus strepsiceros	mammal	Panthera leo	mammal	3.03986	1	2.1	207	143	0.677419	census	male	0	only individuals aged at least two years in census; combining kill records over two parks and three seasons
Smith et al. (2004)	Cervus elaphus	mammal	Canis lupus	mammal	1.74297	1	2.3	97	128	0.69697	census	male	0	excluding calves from kills; census = average over 2 years
Krausman et al. (1989)	Ovis canadiensis	mammal	Felis concolor	mammal		NA	NA	NA	NA	NA	NA	(female)		"significant preference for females" according to authors
Harrison and Hebert (1988)	Ovis canadiensis	mammal	Felis concolor	mammal	7.98113	1	9	0.47	0.53	0.9	unknown method	(male)		consumed prey numbers unavailable
Mooring et al. (2004)	Ovis canadiensis	mammal	Felis concolor	mammal	12	1	2	6	1	0.666667	census	male	0.007	juveniles excluded
Schaeffer et al. (2000)	Ovis canadiensis	mammal	Felis concolor	mammal	2	10	16	5	4	0.615385	radio-tracked individuals	male	0.2262	undetermined kills excluded; "male mortality rates significantly higher than in females" according to authors
(average)	Ovis canadiensis	mammal	Felis concolor	mammal	7.33							(male)		average Λ over three studies with male-biased predation (Harrison and Hebert 1988; Mooring et al. 2004; Schaeffer et al. 2000), used in data analysis
Sommer (2000)	Hypogeomys antimena	mammal	Cryptoprocta ferox + Acrantophis dumerili	mammal+reptile	1.4	1	1	7	5	0.5	census?	male	0.387	"balanced sex ratio" mentioned in paper
Hicks and Marshall (1985)	harpacticoid copepods	crustacean	carnivorous bivalves	mollusc	infinity	1	16	23	0	0.941176	census	male	0	excluding unsexed prey

## Sheet: Comments
NA = data not available
Λ estimate (see Appendix A in paper):
Λ = (m eaten/f eaten)*(f0/m0)
Initial numbers of male and female prey, m0 and f0:
if both integer, one or both larger than 1: f0 and m0 given in the original paper as absolute numbers
if both smaller or equal to 1: f0 and m0 goven only as ratios
m eaten / f eaten:
if both integer: numbers of individuals
if bold and blue: percentages (numbers cannot be retrieved from the original paper)
Prey sex ratio:
p0=m0/(m0+f0)
Test on bias (one-sided binomial exact test):
male: null hypothesis is p<=p0
female: null hypothesis is p>=p0
untested biases (due to insufficient data) in parentheses
non-significant results (P>0.05) italicized on grey background
